# Supplementary material for: Development of entrustable professional activities for paediatric intensive care fellows: A national modified Delphi study
Source: PLoS One. 2021 Mar 18;16(3):e0248565. doi: 10.1371/journal.pone.0248565 (PMC7971696; doi:10.1371/journal.pone.0248565)
Supplement: S3 File — (XLSX) [file pone.0248565.s003.xlsx]

## Sheet: Sheet 1
castorid	R2	R3	survey.progress	ic1	reuse_data	follow-up research	age	sex	maternal specialism	position	experience	Location	epa1ess	epa1hel	epa1txt	epa2ess	epa2hel	epa2txt	epa3ess	epa3hel	epa3txt	epa4ess	epa4hel	epa4txt	epa5ess	epa5hel	epa5txt	epa6ess	epa6hel	epa6txt	epa7ess	epa7hel	epa7txt	epa8ess	epa8hel	epa8txt	epa9ess	epa9hel	epa9txt	set	extra_epa	note
100005			100	1	1	1	2	1	1	1	1	1	3	2	Can instruct nurse / doctor when to ring the bell	4	2	Instruct doctor ASD / nursing.	3	1	Instruct doctor ASD / nursing	3	1	Idem	4	1	Delegation of tasks Instruction nurse and doctor ass	2	1		2	1		3	1		3	1		2	Evaluating own actions and acting in a broader context of team, ic etc with the aim of quality improvement.Wrsch this can be part of an EPA	I think the EPAs are very focused on pure patient care. Don't miss the part that, as an intensity, you also bear responsibility for advancing the profession. This can be through protocols, education, research. Is an essential part of the profession
100013			100	1	1	1	2	1	1	1	1	1	4	2		4	2		3	2		4	2		4	2		4	2		3	2		4	2		3	2		2	As it is an academic specialty, supervising residents / teaching / conducting research is also part of the profession. Some of this was addressed during general pediatrics training.	- Will there be a substantive overview list of points 1 & 2 as mentioned in EPA 1 to 6? Overview of clinical presentations to be covered during fellowship? - Are certain courses linked to (obtaining) EPAs?
100006			100	1	1	1	3	1	1	1	1	1	4	2		4	2		4	2		4	2		4	2		4	2		4	3		4	3	It is special that in this EPA 'suddenly' the HF / CRM is described so explicitly. Sounds fine to me, but seems just as important in the earlier EPAs (especially those of acute deterioration in complex patients). It does say 'stimulates teamwork', but that seems slightly different to me, I would like to see point 7 added in the previous EPAs where applicable.	4	2	perhaps add communication as a specific skill to this EPA?	2
100009			100	1	1	1	3	1	1	1	1	1	4	3	What exactly do you mean by core activity? I don't think a non-breathed post-operative patient is necessarily a job for a child intensivist. And a chronic patient depends on the problem whether it belongs in an ICU.	4	2	Wonder if the treatment of a non-acutely ill and stable child should be in the pediatric IC. I think almost all academic patients are highly complex, at least in our clinic.	4	2		4	2	breakdown by syndromes still an option? Is now always the same list, e.g. can recognize sepsis, can prick chest tube, can apply patient to HFO, etc.	4	2	2 to 12 remains very general. How do you test that?	4	2	fact remains that 3 to 13 are very common	4	3		4	3	should there be no epa per individual transaction?	4	2	I do not consider palliative sedation to be a core activity of an intensivist. Sedation on discontinuation of treatment, of course.	2	see the commentary to the EPAs.	-
100010			100	1	1	1	3	1	1	1	1	1	4	3	In my opinion, not all examples mentioned belong to the core activity of an intensivist / fellow	4	2	Same as 1. Yes, knowledge of pathophysiology and potential threatening factors is certainly important to recognize and recognize, but here too it is not necessarily patients who have to be in an ICU, but academically of course. So what is considered to be an intensivist's core business?	4	3	always the same list of general actions. Are there tools with more depth per item (eg recognizing or insuff, recognizing sepsis and what to do, which choice - tension pnea, learning to recognize, pinpointing, etc.	4	2	It stands in full, but remains in general terms. NB with regard to sentence 1. ..and acts accordingly	4	3		4	2		4	3	how do you test this? Remains very subjective. Do you need tools for first conversations, for example? Is this taken up / supervised in national fellow education?	4	3	Must appear check-off list per item NB Not all operations are performed by the intensivist in all centers. Are / are all mandatory?	4	2	I do not find pallaiative sedation here, but you do know who should be approached for such a process. Palliative sedation after cessation of treatment in IC is an option.	2	So far everything has been in fairly general terms and is therefore sensitive to interpretation. Certainly for procedures there should be specific check-off lists and actually also for specific syndromes / tracts: respiratory failure, circulatory failure (including cardio group), liver and kidney diseases as main groups.
100012			100	1	1	1	3	2	1	1	1	1	4	3	I am of the opinion that several of the patient polulations mentioned do not belong to the core task of the intensivist (e.g. non-ventilating postoperative patient after elective surgery and / or spleen / liver laceration and / or chronic patient)	4	2	see 1: what is meant by the core activity of a child intensivist? complex underlying suffering not necessarily indicative of IC	4	3	breakdown per clinical picture: recognition and treatment of respectively insuff will be achieved earlier if treatment (tension) pneumothorax	4	3	the same list for every EPA, see comments at 3	4	3	seems very difficult to test, terms are very general	4	2	numbers 1 and 2 are specific and testable, the rest less so	4	3	no	4	3	shouldn't there be an EPA for each individual transaction that can be signed off?	4	3	palliative sedation is not a core activity of intensivist, but sedation after cessation of treatment is	2	No	see separate EPAs
100068			100	1	1	1	2	1	1	2	1	1	4	3	The patient group is too vague and subject to subjective interpretation, so that the goal of the EPA, namely more uniformity in training competences, is not achieved. A postoperative elective liver transplant is much more complicated than observing a traumatic spleen laceration. So I would describe really clear syndromes and situations here.	4	2	Ditto EPA 1: do not use examples that are multi-interpretable, but give really clear patient categories / syndromes / clinical settings that you believe comply with this EPA. The criterion 'has knowledge of ...' is also too vague. What is that knowledge then? Who determines that this is adequate? If you want to equalize, you will have to formulate much more specific criteria that are reproducible…	4	3	Again too vague. See comments on previous EPAs. In this way totally unrepresentative in different centers or even with different supervisors within a center.	4	3	See comment for this. Too vague and subjectively interpretable and therefore not comparable	4	3	See above	4	2	See previous comment. Also: where is transport of acutely ill children described? What requirements must no one meet before he / she can be transported? Eg: airway, artificial respiration, resuscitation, apls course successfully completed, etc, etc. Also describe this item much more specifically. When you say "encourages effective teamwork," that's an important comcept. But how do you measure tha…	4	3	See before. What is 'asking for help in time'? Who decides that?	4	3	Again too vague. Certainly in the case of actions, it must be much clearer to describe on the basis of which criteria something can be performed independently. Should a line be inserted with ultrasound or not? Or should someone be able to do both? Or does that depend on the position of the line? Etc. Who decides that? As a professional group, we must make an unambiguous statement about this!	4	3	Where is communication with others in decision-making for treatment. If proportionality is discussed, this will always take place in consultation with the entire treatment team.	3	Transport Specific syndromes Specific actions	Way too vague. In this way, no added value to the current system of fellow assessment because all EPAs are multi-interpretable and subjectively formulated. They are not reproducible and permissible across the different hospitals in NL unless much more specific criteria are drawn up.
100004			100	1	1	1	2	1	1	2	1	1	4	3	Despite the division into 11 points, they remain vague, difficult to assess objectively	4	3	Few concrete, testable concepts	4	3	Exactly the same competencies as EPA2 but now for a different group of patients, how do you set that boundary?	4	3		4	3		4	2	Point 4: why knowledge of PICU material outside PICU is needed. It is precisely about flexibility to deal with comparable equipment that is not experienced on a daily basis	4	3	Include conversations about end-of-life and treatment disability as a specific goal	4	3		4	3	Much overlap with conversational EPA	3	Think further splitting makes sense. Post-op cardio surgery (low and high complex) seems to me to be 2 meaningful divisions. Because otherwise 2 teams that have to sign the same EPA as needed at 2 locations for an internship.
100083			100	1	1	1	2	1	1	2	1	2	4	3	2.2 falls outside the other knowledge attitude unless you indicate that in order to function at this level, the equipment, technical side, physiological side and potential errors must be controlled	4	3	Is repetition EPA 1. Not essentially different, slightly different patient group but not dramatically different from EPA 1.	4	3	Repetition of moves. I think essence here is at one point. 3 to 12 equals 1 = 2 ....	4	3	see epa 3	4	3	3 to 12 = 4 = 3 = 2 = 1 In addition, several qualities are crammed into 1. Leadership, managing the team is something different than recognizing and treating. Different quality.	4	3	Reception outside PICU is completely different from carrying out a transport, just as reception and treatment in your own (academic) hospital with all the help nearby is very different from a reception / treatment at another location. Transport is also an absolutely different story that requires ask for more than a little insight and help in a hospital that asks you to get the job done Transport …	4	3		4	3	for our up-and-coming talents, ultrasound guidance should not be parentheses. I believe this should be looked at with the utmost care given the frequency with which the Kinder intensivists act and empower them to be anything but competent. 2.4 What are preventive measures? Vague!	4	3	Where is the child abuse?	3	Transportation is worth a separate EPA.	Appreciation for the work, but especially in the first epa's repetition of moves. Formulations may be sharper.
100090			100	1	1	1	2	1	1	2	1	2	4	4	This EPA in itself is of course a good EPA. In my opinion, the description and the competences and / or skills are not described specifically enough, so I think it will be very difficult to determine when this EPA can be awarded.	4	3	See my commentary on EPA 1.	4	4	See commentary to EPA 1.	4	3	See comments on EPA 1. In such patients, making difficult decisions in a multidisciplinary context and ethical considerations also plays a major role. Among the skills, these elements could also be mentioned such as: - Leading MD with good and adequate distillation of a treatment plan - Being able to conduct good moral-ethical deliberation.	4	4	See commentary to EPA 1.	4	3	In addition to the aforementioned commentary on EPA 1, I specifically miss the skills needed to safely provide a patient transport.	4	3	Under point MDO is mentioned which is a very important part of our work, but I miss this under putn 2, namely that an intensivist must be able to lead and summarize an MDO properly and translate the conclusions into a treatment plan. An extension of this is moral deliberation, which is also becoming an increasingly important part of our profession.	4	3	The skills are broadly mentioned in point 1. I would like to be more specific on this. Which skills do we consider essential. How do we feel about ultrasound skills. Can we no longer make this explicit?	4	3		3		As mentioned with the various EPAs, I miss more concrete guidelines on the basis of which a certain EPA can be achieved. This makes it difficult for the assessors to assign them in practice. It should certainly not be too detailed, because then it will lapse into checklists. Can we learn from TOP2020 here?
100021			100	1	1	1	2	1	1	2	1	2	4	4	I would say at point 1: has knowledge of the potentially vitally threatened complications of the conditions / situations, because that is what it is all about in my opinion: which complications are to be expected after an operating theater, which complications after a spleen laceration, etc. In terms of general comments about the specific knowledge items: see assessment set of EPAs as a whole	4	4	What is understood by complex underlying suffering. What is meant by stable: whether or not inotropy, a patient can be quite stable with high ventilation conditions: is this a stable complex patient?	4	4	I do find it a very difficult distinction between EPA 3 and 4. Simple vital threat: so, for example, only accidental detubation, but if the patient also becomes circulatory insufficiency during re-intubation: do you then switch to EPA 4?	4	3	see comments on the assessment of the set of EPAs as a whole	4	4	see comments on the assessment of the set of EPAs as a whole	4	3	point 8: long-term treatment plan has no connection with this EPA Points 10 and 11: not applicable because you are not at the PICU with the patient	4	3		4	4		4	3		3	I miss specific pediatric IC EPAs where a division per traction could perhaps yield more specific pediatric IC EPAs and you could therefore also cluster items in terms of knowledge and not return to almost all EPAs: e.g. ventilation (you must have knowledge ventilation, step-by-step plan for ARDS, indications NIV), relief for circulatory instability. These are, in my opinion, specific child IC EP…	EPA 1 to 5: I think that many of the criteria that recur with every EPA are the same and therefore the essence of the specific EPA is not tested. For example, in the first EPA, 11 points are mentioned as knowledge that must be present, but will then also return to the following EPAs. I would make this 1 "basic" EPA (with the criteria of EPA 1) and then with the following EPA's specific knowledge …
100082			100	1	1	1	2	1	1	2	1	2	4	4		4	4	EPA not clearly defined, very nonspecific	4	4	EPA is not very specific	4	3		4	4		4	3	Applies to all EPAs: not very specific	4	3	Is (partly) subjective. How do you score this? Quality vs Quantity	4	4	Score numbers of interventions Passed vs Failed? Difficulty level What is the minimum number?	4	3		3
100015			100	1	1	1	2	1	1	2	1	2	4	4	By talking about non-acutely ill, stable, low-complexity patient, you are taking a very large group of patients together at once. The collection, treatment and supervision of a spleen laceration is of a different order than a ventilated patient post-operatively after an elective procedure.	4	4		4	4		4	3		4	4		4	3		4	4		4	4	This EPA should be more divided per intervention. Just because you can intubate successfully and independently does not mean that you can independently insert a chest tube. You should indicate per type of procedure (intubation, line, chest drain, etc.) at which level (under strict supervision, bedside supervision, remote supervision, independent) the fellow is sighted. Viewing transactions as a w…	4	3	Here too, you cannot see complex, special situations as one group. Dealing with / communicating with parents with whom there is a conflict is of a different order and requires different characteristics of the fellow than, for example, the input in ethical discussions.	4		It is difficult to summarize the core tasks of a pediatric intensivist (to be). On the one hand, not too detailed 'checklists' because then you miss the competences as a whole. On the other hand, I find the above EPAs too little specific to be able to test this properly with the fellow. A suggestion is to classify per main problem (patient with respiratory insufficiency, patient with circulatory …
100024			100	1	1	1	2	1	1	2	1	2	4	4	Epa is non-specific and very general. Choice of non-acutely ill and stable ..... is a vague container concept. It is only expected to work within protocol and guideline and we have no protocol or guideline for a large part of the care and working with the knowledge of the (re) evaluation of treatment plan is wrong. Don't miss patient centered care / personlized medicine.	4	4	especially point 6. just like epa 1 there is more than one protocol. The essence of the staff member is anticipation and personalized care. We use standard to care for specific patient and "knows risks" (point 9) => is proactive to reduce them. has preventive measures? i don't know what is meant by washing hands or TGA looking for cardiac ischemia => 5 leads?	4	4	Very focused on recognition / not occurring Just like the previous two EPAs described little SMART.	4	4	ditto standard list not very specific	5	4	description 1 good, but the list below is the same as epa's before. The use of protocols / standards is different from "leadership", which is rightly stated in point 1.	4	3	first two points are good, rest is too standard and I miss specific points about transport. The choices are different for transport extreme eg flying / how slow do you still have oxygen / which things can and cannot be done on the way and I would describe this specifically and not only PICU care at remote location as you describe it now. Not being able to measure things properly ... so other arti…	4	4	Neatly short EPA with few standard items in the list	4	4	Miss the bar what an intensivist does, but that could possibly not be done politically and then the EPA is good	4	4	Bright	4	Mis-training residents / nurses / supervising (optimizes teamwork could include this), but think this is an essential part of the profession. (10th EPA is a lot)	Understand the choice in part for the "container" concepts in the EPAs, but it is now becoming so non-specific that I do not see that the training bar is becoming the same in the different centers. In any center there can be discussion about PT falls under epa 1 and not 2 so you have to give me the space where the other supervisor sees it the other way round. Apologies for the critical attitude b…
100029			100	1	1	1	2	1	1	2	1	2	4	4	Pay attention to a chronic patient requires different qualities than, for example, a previously healthy patient with a spleen laceration. Not so expressed in the text now	4	4	critically endangered diseases I would make point 10 point 1!	4	4	Don't get the point of this EPA. Is it a patient who was previously healthy (eg DKA de novo) or a patient admitted to the PICU who has an acute deterioration (eg acc detubation) Critically endangered conditions ??	4	4	The title of the EPA is not sharp enough. Is it a patient with a chronically complex condition who has gone into a critical condition? Overlooks cause, RECEPTION (?) And effect .... is not a logical list, I think, effect could be left out here	5	4		4	3	main text is unclear! - Is aware of (how to test) - can deal with a foreign environment? (better is capable of working in a foreign environment ... - consult your help ??	4	4	child, parents and other care providers? Better: child, parents and other carers involved	4	4	title: PICU transactions (better?)	4	4		4	No	Lots of repetition of items in the different EPAs
100018			100	1	1	1	2	1	1	2	1	2	4	4	I would say something that is specifically important for the chronic patient because I think that many of us here are not very good at and don't forget this patient on a picu etc). can even imagine that something specific is described about CTB care, since not every ic has this care, but must be able to provide it	4	4	the question is whether you should mention those 12 points for every clinical EPA. are the same everywhere. unless you hang examples behind it, for example in this case dialysis equipment,	4	4	see note at previous. think that DKA with hypoglycemia is not a part of this but, for example, brain edema with DKA	4	4	ePA 2 and 4 are gray areas in between (which is logical) and therefore sometimes difficult to scale under which	5	4		4	4	mention preparation in what can I expect as well as what ifs and what do I take with me? Part transfer specifically mention in this EPA - both as a recipient, quickly complete the required information as well as structured transfer to the receiving colleague	4	4	supplement specifically with discussion regarding complaint or incident, not treatment advice. maybe also some guidance in the final phase of life.	4	4		4	4	now see overlap with my suggestions earlier	4		how do you deal with the difference in very small PICUs and very large PICUs? Of course you cannot solve that with this, but can you differentiate something here? because do think that a highly complex patient in center 1 can be different than in center 2
100026			100	1	1	1	2	1	1	2	2	2	4	4		4	4		4	4		4	4		5	4		4	4		4	4		5	4	is aware of the human factors and anticipates them. Applies CRM principles in the execution of the actions	4	4	makes an active contribution to improving patient safety	4	Active participation in improvement in patient safety and continuous quality improvement
100028			100	1	1	1	2	1	1	2	2	3	4	4		4	4		4	4	Simple is with an -e. Point 4 actually covers the entire EPA: recognizes threat to vital functions and starts treatment	4	4	It becomes difficult to sign off if you do not work in a large center: little SMA, little cardio, no onco. For point 4, the same applies as for the low-complex patient	5	4		4	4		4	4	That ties in with the discussion partners is a bit vague	5	4	When exactly do you sign this off? For each action separately? If you have never done a chest drain on your own, then not sign off?	4	4	Isn't Organ Donation Guidelines a Word?	4	I find the classification of non-acutely ill / stable / complex a bit complicated.
100033			100	1	1	1	2	1	1	2	2	3	4	4	if the patient is not ventilated, this is actually a high-care patient	4	4		4	4	I still miss a bit of CRM and leadership, which is important in acute situations. I think point 10 is somewhat briefly described.	4	4		5	4	this clearly describes the leadership.	4	4	what exactly is meant by the first line of the 2nd item: is aware of and can deal with ...... I understand how to deal with the situation in a different environment but I do not really understand what is meant by the fellow is aware of . Maybe describe it a bit more clearly? And perhaps also mention that the transport of the patient to the ward also falls under this.	4	4	maybe add to 2.: timely initiates an mdo? And I miss communication with nurses in this. Especially when it comes to chronic patients / long beams. Then it is important to keep the team informed about the treatment plan and why certain choices are made.	5	4	or does this include carrying out a safe transport?	4	4	I miss organizing moral deliberation or ethical discussion	4	transport is briefly described in epa 6crm or leadership is not specifically mentioned	has become a very nice set-up that we will certainly use to improve the training. Thanks for all the work!
100040			100	1	1	1	2	1	1	2	2	3	4	4		5	4	Works according to the guidelines / protocols: if these are suitable for this situation in this specific patient.	5	4		4	4		5	4		4	4		4	4	Makes himself problem owner / acts as main practitioner (for many different sub-specialisms, etc.).	5	4		4	4	Something about insight into your own ethical norms and values ​​/ dilemmas?	4	No
100051			100	1	1	1	2	1	1	2	2	4	4	4	The described knowledge and skills are not specific to this EPA, but are applicable to all patients and all EPAs.add: vital 'threatening'	5	4		5	4		5	4		5	4		4	4	Is able to manage a team of any composition	4	4	These skills have already been acquired and tested in pediatric training	5	4	intubation with and without (physiological) difficult airway di	4	4		4		Epa 1 to 5 can actually be classified under one heading, where specific skills (such as airway management, intervention in hemodynamics) are not mentioned and tested separately. Knowledge and skills acquired and tested in pediatric training may be assumed to be present.
100056			100	1	1	1	3	1	1	2	2	4	4	4		5	4		5	4		5	4		5	4		5	4	points 2 and 13 partly overlap, it seems to me that it could be gone	5	4		5	4	here is the procedure, but not what should have been done, so I would not know when the EPA has been adequately completed. Or does it have to be repeated several times per intervention?	5	4		4
100057			100	1	1	1	3	1	1	2	2	4	4	4		5	4		5	4		5	4		5	4		5	4		5	4		5	4		5	4		4		Increasingly, evaluation of long-term outcome also seems to be an activity of the child intensivist. Participation in long-term outcome outpatient clinics in particular is in my view increasingly important to gain insight into and to be able to discuss the proportionality of treatment to underlying suffering. This is currently too early to decide on the design of PICU long-term outcome outpatient…
100074			100	1	1	1	3	1	1	2	2	4	4	4		5	4		5	4		5	4	The first sentence does not seem quite correct grammatically. Just like in EPA 2, I would mention integrating the underlying problems here.	5	4		5	4		5	4	I miss a bit about properly involving consultants	5	4		5	4		4
100080			100	1	1	1	3	1	1	2	2	4	4	4	Takes care of communication aimed at CRM	5	4	Takes care of communication according to CRM	5	4	Takes care of communication according to CRM	5	4	Takes care of communication according to CRM	5	4	Takes care of communication according to CRM	5	4	Is responsible for communication according to CRMMn for transport: Consultation with peripheral referrers to assess situation, advice, etc.	5	4		5	4		5	4		4	Specifically with regard to transports and in particular the mutual consultation about this with the referrer. Also aftercare (feedback to the referrer)
100084			100	1	1	1	3	1	1	2	2	5	4	4		5	4		5	4		5	4		5	4		5	4		5	4		5	4		5	4		4	No
100085			100	1	1	1	3	1	1	2	2	5	4	4	Medication knowledge is lacking Low complex, low risk I would not apply directly to every post-ventilated patient. Or even on a ventilated patient?	5	4	Medication knowledge is also part of this	5	4	Has knowledge of relevant medication (effect and side effect) and knows how to use it in a targeted manner (indication and prescription). This also for the previous 2 EPAs	5	4	Ditto medication	5	4	Ditto medication	5	4	Ditto medication	5	4		5	4		5	4		4	We train intensivists in the Netherlands who become UMS when they start working at a PICU. Tasks of a UMS are not all patient care, but also education, science and management. EPAs related to these activities are completely absent. This does not adequately prepare fellows for a position in a UMC.
100089			100	1	1	1	3	1	1	2	3	5	5	4		5	4		5	4		5	4		5	4		5	4		5	4		5	4	Does the minimum package of actions still need to be added?	5	4		4
100096			100	1	1	1	3	1	1	2	3	5	5	4		5	4		5	4		5	4		5	5		5	4		5	4	written transfer ... do not know if that is really checked ... but maybe okay ...	5	4	is there a list for this?	5	4		4	I might have kept transport separate
100020			100	1	1	1	3	1	1	2	3	5	5	4	hemodynamically stable pt after liver / spleen laceration - a linguist: in my opinion a condition cannot be vitally threatened, only a pt (under 1). Shouldn't be: a condition in which vital functions can be potentially threatened	5	4	see also at question 1: vitally endangered condition vs condition in which vital functions can be potentially threatened	5	4	see again at 1 and 2.	5	4	see earlier with regard to text point 1. Possibly vitally threatening conditions. I find pneumonia with SMA not very easy to treat: always there is doubt / discussion again: tube or not? And with heart failure: how are we going to tackle it: only medicinally or also with CPAP, NIV or tube? Perhaps the description should be: problem in 1 organ system at pt with highly complex VG	5	5		5	4	in case of problems, for example during transport, the team will often be the same, with the same material.	5	4	there is quite a bit of difference in complexity here: second opinion, for example, requires a little more depth and a higher ladder than a parent interview with RSV bronchiolitis with resp. failure.	5	4	pacemaker set and threshold, should it be mentioned?	5	4		4		EPA 1 is pretty cautious, and I would think a good AIOS masters that. This is not to say that a fellow also masters these, and there are many stable, low-complex postoperative recordings. But still, MSS there is room to do more justice to other matters: relief / treatment of neuro-trauma, relief / treatment of a child with corvitium.
100027			100	1	1	1	3	1	1	2	3	5	5	4	Is the relationship with the patient / family not part of a separate EPA?	5	4	Also because of the breadth of the EPA: point 11 for communication EPA and point 12 for 'management' EPA?	5	4	See previous comments	5	4	Title of the EPA differs from description: 'acute' problem versus 'recognizable' problem.	5	5		5	4	I would omit a number of points here: eg stimulates effective teamwork at the PICU is not, in my opinion, covered by an EPA that deals with outside the PICU.	5	4		5	4	Shouldn't the interventions as such be defined in the EPA?	5	4	Maybe 'managing complex situations' without 'on the PICU'? This can also be asked of the child intensivist in multidisciplinary setting in other departments / A&E.	4	No	Nice set of EPAs!
100038			100	1	1	1	3	1	1	2	3	5	5	4		5	4		5	4		5	4		5	5		5	4		5	4	With other EPAs, technical side / medical treatment is very much in the foreground. In my opinion, this aspect should receive more attention. A large part of the ICK population has chronic care. Good communication and cooperation with parents also plays an important role in providing good quality care and prevents things like PTSD. Why so much attention for all kinds of acute ick patients in the …	5	4		5	4	I don't think the term complex is very fortunate. Says something more about whoever writes it down. I feel like a fish in the water when it comes to ethics etc end of life. If you come to work on the ick, this is part of it. Complex only raises barriers. these problems also range from relatively simple to somewhat more time-consuming.	4	I still miss the organization of ICK care. Would it still be an idea to attach something to the fellow course as a non-clinical core task? ICKs usually want a new permanent colleague who has something extra to offer such as research and management and possibly also education. I would drop six months of research as a requirement, but I would make that more flexible in the sense that you have time …
100052			100	1	1	1	3	1	1	2	3	5	5	4	I think that principles of CRM belong in almost every EPA. It also applies to this EPA that principles of transfer anesthesia IC or IC MC (SBAR bv) also apply.	5	4	There is a lot of overlap in competences with EPA1. IS quite difficult, but in practice it makes sense to highlight distinctive skills	5	4		5	4	What's the benefit of this EPA? What does it give the fellow in independence? As far as I am concerned, that is an important cut-off point, otherwise it will only lead to ticks	5	5		5	4	I wonder if this is enough for transport? This also includes logistics, regional triage knowledge of the moment of transport, etc. Separate EPA?	5	4	It is a core task but does not differ from what you have had in the basic training. Does not lead to an activity that you leave to a fellow. Perhaps a donation meeting is a separate one.	5	5		5	4	Also try to think about what independent activity of the fellow it can lead to? What can she / he bring here? I find that difficult. Recording phone? Chair MDOs?	4	I think Transport could also be named as a separate EPA. Also because that swel is a separate entity that you leave to a fewllow with the acquired EPA	Fantastiusch work! Well thought about it and nice that you can get started right away
100054			100	1	1	1	3	1	1	2	3	5	5	4		5	4		5	4		5	4		5	5	I do not understand why in this case there should be leadership / management team and that in the previous EPAs it would not have to be ...	5	4	Here taking the lead is gone again ...	5	4	But this is also an EPA from a pediatrician, and a fellow should be able to do as far as I'm concerned	5	5		5	4		4	No
100076			100	1	1	1	3	1	1	2	3	5	5	4		5	4		5	5		5	4		5	5	Must be able to delegate	5	4	#NAME?	5	4	Supplement: Careful reporting that is adequate and concise	5	5	Does not perform unnecessary actions	5	4		4	Transport?
100093			100	1	1	1	3	1	1	2	3	6	5	4	Is core activity for intensivist. However, it is so basic that it almost relates to the level of physician assistant at the end of the training. The question is whether it is necessary to update and test this EPA. You could also choose to have this reflected in the mandatory conversations with the trainer and it can be verbally agreed that this is allowed independently.	5	5		5	5	stimulates effective teamwork is not enough. In my opinion direct management and leadership of the team is part of the core competence. Plan is especially important here for the short term.	5	4	I would add to this: - Consulted adequately with and involves regular practitioners and includes vision in policy and communication to parents. Able to conduct and lead multidisciplinary consultation and to summarize the considerations of the entire treatment team and to communicate with parents	5	5		5	4	I would adapt: ​​adequately conducts the initial triage, advises appropriately and prioritizes. I would add: assess the situation adequately and make appropriate preparations	5	5	I would make it: 'consultants and regular practitioners' see also EPA 4 'takes care of a treatment plan and takes the lead in this'	5	5		5	4		4		Good thing that so much and good work is being done on this, I am very curious about how we will test these EPAs. It is very important that we grow for exposure and experience and do not get bogged down in lengthy reports / KPBs or other 'tick' lists.
100094			100	1	1	1	3	1	1	2	3	6	5	4		5	5		5	5		5	4		5	5		5	4		5	5		5	5	Intubation with aids?	5	4		4	Interclinical transport
100097			100	1	1	1	3	1	1	2	3	6	5	4	It is a threatening condition and not 'endangered condition' What is 'standard ic treatment'	5	5	Ditto epa 1	5	5	Idem	5	4	Idem	5	5	Idem	5	4	Idem	5	5		5	5		5	4		4
100017			100	1	1	1	3	2	1	2	4	6	5	5		5	5		5	5		5	4		5	5		5	4		5	5		5	5		5	4		4
100019			100	1	1	1	3	2	1	2	4	6	5	5		5	5		5	5		5	4		5	5		5	4		5	5		5	5		5	4		4	No
100022			100	1	1	1	3	2	1	2	4	6	5	5		5	5		5	5		5	4		5	5		5	4	Final points are about working at the PICU, but it is precisely about reception outside PICU.	5	5		5	5		5	4	For example, conflict with parents is not elaborated properly in the points below. Perhaps additional points should be mentioned here?	4	Transport is insufficiently highlighted. Perhaps admission to reception outside the ICU?
100023			100	1	1	1	4	2	1	2	4	6	5	5	- In a list of examples, chronic patient is not so clear, would give an example of this2. what is standard PICU equipment? is surveillance and monitoring not the same? 4. Standard IC treatment 5. local, national and international? 6. treatment goals? 7. relevant tests and consultations, I would say In general, miss a bit of 'anticipating' possible threats.	5	5	11. Maintains a professional relationship rather than 'shows' perhaps what we mean more strictly? (actually had to go to EPA1 ...)	5	5	For the examples: hemodynamically important bleeding, sepsis with circluatory instability instead of a drop in blood pressure 1. Do you still have to say anything about 'managing the team' or something? because you must clearly instruct your people at the moment of an acute problem	5	5	- Title and detailed description differ here (not before) and I don't quite understand 'recognizable problem' ... - again managing the team? 1. Difficult sentence .... I miss a bit of 'recognizing' an acute problem (especially in the case of SMA and pneumonia) and I don't think "cause, relief and effect" is very logical, would say "cause, effect and relief", seems more logical to me. 1. acts acco…	5	5	Ah here is the leadership, so I would also like to add that to EPA 3 and 4 (in somewhat milder terms) ...	5	4	- perhaps also add the word transport (in addition to care and treatment) in the title, because I think that is really worth a separate heading - for example, miss also mention the care of a deteriorating patient in a nursing ward or the like? - I really miss that leadership (again), precisely in other places where they don't know you you have to take over the leadership if the pt IC needs care1.…	5	5	- Title: why 'child' and not patient here? - By other care providers, do you mean the carers of the patient (foster parents or similar) or care professionals (the children's ENT doctor or similar)? 1. in my opinion a bit briefly formulated now, isn't it about exchanging information at the level of the discussion partners? a clearly defined treatment plan?	5	5	- PICU doctor ????? - will there be an EPA per intervention? Because you will probably not master them all at the same time .... 1. what is meant by risks? Why does that say here while No. 4 is about complications? Or are you referring to contraindications? Then miss that word mention? 3. Also adjusts to the specific patient in the sense that the correct material is chosen (measures eg), I miss t…	5	4	- I don't think special situations are somewhat vague - dying counseling and palliative care are more or less the same? - in the list of knowledge skills (1 to 6) I completely miss the triage and prioritization! quality of life here? 2. I find it a bit strange here, as a blank, at 1, 3 and 4 you mention specific situations and then 2 as a general statement is a bit crazy. Or not to mention or som…	5	#NAME?	Very nice collection of EPAs that have been worked out in great detail !!
100025			100	1	1	1	4	2	1	2	4	6	5	5	Part 1 is important, even in low complex patients complications can occur, which is the reason for admission to PICU. Often unknown to inexperienced fellows and only see it as an “easy” patient	5	5	How is point 1 assessed? Very general description of extended skill. How detailed is it expected to be dealt with?	5	5		5	5		5	5		5	4		5	5	Bad news talk also important I think	5	5	How often and by whom is this tested? Are specific numbers required? This is quite different per PICU in the Netherlands. This also applies to the exposure to the other EPAs. A fellow in a small center receives a different type of training than in a large center. Is there any way to narrow these differences?	5	5		5	No	EPAs very broadly and generally defined (realize it's difficult to be more specific).
100030			100	1	1	1	4	2	1	2	4	6	5	5		5	5		5	5		5	5		5	5		5	5		5	5	Add bad news talk to examples. I ask for separate exercise	5	5	Transport covered by this EPA. Consider creating a separate EPA for in-hospital and out-of-hospital transport?	5	5	In these types of cases, I also think it is an art to keep asking for feedback and support, even if you are an intensivist. D You realize that you do not have to do the course alone, even when you are finished. Is that another item that can be added.	5	Maybe transport separate EPA?
100036			100	1	1	1	4	2	1	2	4	6	5	5		5	5		5	5		5	5		5	5		5	5		5	5		5	5	Will there be multiple EPAs for specific transactions? I think this will have to be done, otherwise it will remain too general and you will still not be able to prove that a fellow is competent to perform a transaction.	5	5		5	Not that I can think of ... but they are probably there -)	EPA 8 and 9 (in particular) should be more specific. I assume that there will be a SMART set per EPA to cover everything (the most common situations and transactions) Will EPAs be digital? How do colleagues see the progress of a fellow or the points that need to be worked on and paid attention to?
100044			100	1	1	1	4	2	1	2	4	7	5	5	Possibly point 10 to work out something, not only professional, but also effective communication with the family (for example about care for a chronic patient so that there can be as much continuity as possible / no medication errors occur)	5	5	see also previous EPA	5	5		5	5	Does setting limits to a treatment fall under a long-term treatment plan or does this have to be stated separately?	5	5	Coordinates aftercare / debriefing for treatment team? Again possible point 11, expanding with effective communication with parents, also in an emergency setting	5	5	I think that this EPA should be more extensive if it also applies to transport - knowledge of transport hazards, limited possibility for interventions and / or assistance along the way - but is able to perform life-saving interventions along the way (intubation, chest drainage, etc.) is safe to transport the patient with current support and where this patient can best go (IC (IC with ECMO option)…	5	5	I would also specifically mention policy constraints for examples	5	5	Maintain skills through anesthesia internship or similar	5	5		5	specific transport EPA specific procedural sedation and analgesia EPA
100048			100	1	1	1	4	2	1	2	5	7	5	5		5	5	re 2.2 vitally threatening disorders	5	5	re 2.2 knowledge of vitally threatening conditions	5	5	re 2.1 below acts as AR	5	5	re 2.2 vitally threatening disorders	5	5	Re 2.3 vitally threatening conditions it is more or less stated, but should it also be possible to work more explicitly with equipment that is not the department's own equipment?	5	5		5	5		5	5		5	No
100050			100	1	1	1	4	2	1	2	5	7	5	5		5	5		5	5		5	5		5	5		5	5	name organization from patient to PICU? add if necessary	5	5		5	5	I don't know if you will get a separate EPA for each operation: so an EPA for intubation, one for central lines, etc.	5	5	Would you like to mention an ethical discussion separately, such as organ donation?	5
100059			100	1	1	1	4	2	1	2	5	7	5	5		5	5		5	5		5	5		5	5		5	5		5	5	You could consider that this EPA is already part of EPA 1-5 and is specifically separate.	5	5	Same as with EPA 7, you can consider that this EPA is, as it were, part of EPA's 1-5	5	5		5		I think the EPAs are an important part of the training, and it allows for a more conscious training with longitudinal follow-up, only note that it may still be a lot of EPAs, which could hinder proper discussion / assessment stand. especially when the fellow group consists of many fellows. While discussing the EPAs is not included in the scope of this study, I would suggest that fellows attend an…
100075			100	1	1	1	4	2	1	2	5	7	5	5		5	5		5	5		5	5		5	5		5	5		5	5		5	5		5	5		5		EPA 1 to 6 are only slightly different from each other, except for the origin of the underlying problem and acute problem. When do you comply with the EPA? When all syndromes have come along, once / several times? If you show that you can handle it? Some syndromes will only be seen at low frequency (depending on the location of the fellowship).
100078			100	1	1	1	4	2	2	2	5	7	5	5		5	5		5	5		5	5		5	5		5	5	Actually, it is an essential difference outside your own PICU, but still in your own hospital (with backup quickly available) or also outside your own hospital (where you are completely on your own). This EPA does not differentiate here. Giving someone the confidence to only go to the A&E / emergency consultation children's ward in their own hospital is more feasible than sending someone on trans…	5	5		5	5	when is something 'good enough'? quantitative scoring? (after 20 intubations 'you can do it'), how do you make qualitative as little subjective as possible (complications, duration and failure is objective, but this often does not mean that someone can do the trick). You want to prevent them from being stricter in Nijmegen than in Rotterdam. How do you overcome this?	5	5	Many different situations crammed into 1 EPA, do you have to be able to demonstrate all this or do you assume that if you have supervised an organ donation procedure, that you can also resolve a conflict with parents?	5
100079			100	1	1	1	4	2	2	2	5	7	5	5	I think this EPA should be achieved relatively early during fellowship. Ad point 4: it would be good to make these principles explicit again yourself ... what are those standard principles of ic treatment ??	5	5	You would also like to encourage - it is of course already formulated in part in comment 1 - that the fellow is really the spider in the web here, and for example weighs / coordinates opposing wishes of partial specialists and comes to a well-coordinated policy, so being really in the lead here and not just the sum of subspecialists who all make their vision. Evt clear reporting could be part of …	5	5		5	5	If necessary, add: ensures (possibly through supervision of a physician assistant) clear reporting in the medical file	5	5		5	5	Is the idea of ​​making transport a separate EPA? In my opinion there is quite a difference between care at your own A&E and an interclinical transport ... With transport you can then focus more on the preconditions for transport / communication with external colleagues / division of roles / number of skills related to transport still impose on communication / division of roles (e.g. who is the l…	5	5	For me, communication is also an integral part of the other EPAs, how can you treat complex children without this skill, for example? It feels a bit artificial for me to disconnect this from this, although I can imagine that you want to give it extra attention separately. But here it is again a very heterogeneous whole, you cannot 'sign off' EPA if a fellow can have a family conversation but, for…	5	5	At the risk of many checklists, would it be useful to write down the number of basic transactions anyway? Suppose intubation is required in center A but not in center B? Do we know what to expect from the fellow?	5	5	Possible addition: has an eye for the functioning of the medical and nursing team at the PICU	5	As mentioned, I would like to consider whether we want to make transport as a separate EPA, some EPAs are of course integrated, but it is an item that you can score separately and demands a lot from all your qualities as an intensivist	Good to pick up this item!
100087			100	1	1	1	4	2	2	2	5	7	5	5		5	5		5	5		5	5		5	5		5	5		5	5	Communication and collaboration with nurses, other paramedics	5	5		5	5		5	Substantive elaboration per pathology group? (cardio, surgical, infectious, ...)
100046			100	1	1	1	4	2	2	2	5	7	5	5		5	5		5	5		5	5		5	5		5	5		5	5		5	5	Must assess whether he / she can do it alone, needs assistance or has it done by a more experienced person	5	5	Bit of a repository this EPA in which a lot is mentioned in skills, but which could be described individually	5		I wonder whether such a difference should be made between the low and high complex patient. Every IC patient on a ventilator with inotropia is in principle a highly complex patient. I don't find terms like relatively simple enlightening either.
100055			100	1	1	1	5	2	2	2	5	7	5	5		5	5		5	5		5	5	cooperation with other specialisms mss too? lead and steer MDO? also applies to previous epas, but in particular with highly complex care with several specialisms	5	5	see earlier	5	5	expand cooperation mss to external specialisms, especially outside the own setting. Preventive measures therefore also just outside the PICU. balance time factor and safe working and improvisation vs protocol?	5	5		5	5		5	5		5	ECMO not described now. Mss not necessarily a core quality, but mss basic knowledge of indications important? Home ventilation? follow up?	overall I think a good start to create more uniformity and to be practical
100077			100	1	1	1	5	2	2	2	5	7	5	5	12. Requests critical and substantiated additional diagnostics	5	5		5	5		5	5	Acts according to this instead of hereafter is good Dutch	5	5		5	5		5	5		5	5		5	5		5
100081			100	1	1	1	5	2	2	2	5	7	5	5	Particularly in the case of the chronically ill, low-complexity patient, a great deal of attention must be paid to the overall experience of the patient and less to the acute problem. It is all phrased in itself, but attention to the person behind the disease plays a prominent role in the chronically ill patient and should not be downplayed by the low complexity of the problem, which means that t…	5	5		5	5		5	5	Pays attention to treatment wishes and proportionality: especially in highly complex patients with underlying multi-morbidity, it is important in case of acute deterioration to always consider which treatment is still in the best interest of the patient and, if necessary, to test this with parents / caregivers / family and possibly enter into a conversation about this. So an item about moral and …	5	5	Here, too, the following applies to me: the fellow must show attention to proportionality of treatment, ethical considerations and the involvement of the family and the wishes of the patient in this.	5	5	The consultation moment could be included in this: the (future) child intensivist can first be approached by telephone before physically arriving at the patient, so: assessment of the situation, advice, etc.	5	5	Again, given the population we are talking about, I would strongly argue for explicit attention to the proportionality of treatment, choices with regard to any treatment wishes / limits where this is indicated. When we talk about "shared decision making", it is important to include all options in the conversation, possibly also not using the option of certain technical options if they may not be …	5	5		5	5	Good! But proportionality should not be part of a separate EPA in my opinion. I would propose to indeed have a separate EPA for decisions on palliative trajectory, end of life, donation and autopsy. I do miss the considerations about natural death, NODOK, judicial autopsy, etc. But considerations regarding proportionality of treatment, treatment wishes and / or limits, moral-ethical consideration…	5	Considerations regarding injuries, non-accidental causes, possible aspects regarding consultation and / or reporting of domestic violence and legal aspects.	Moral-ethical (cultural?) Considerations and proportionality of treatment should be much more prominent as an inherent part of most EPAs. Palliation / end-of-life policy should then be prominently featured separately in EPA 9. In addition, for me, the perception of patient and family is expressed remarkably little: in my opinion, the fellow should pay explicit attention to the well-being of the c…
100035			100	1	1	1	5	3	2	2	5	8	5	5		5	5		5	5		5	5		5	5		5	5		5	5	Is able to provide the information that parents need for a well-considered decision	5	5		5	5		5

## Sheet: Tael 1 R1
	1	2	3	4	5	6	7	Total
Age		17	24	13	4			58
Sex	37	20	1					58
Maternal specialism	50	8						58
Position	6	52						58
Experience	16	11	11	8	12			58
Age
Sex
Maternal specialism
Position
Experience
