# Supplementary material for: Development of entrustable professional activities for paediatric intensive care fellows: A national modified Delphi study
Source: PLoS One. 2021 Mar 18;16(3):e0248565. doi: 10.1371/journal.pone.0248565 (PMC7971696; doi:10.1371/journal.pone.0248565)
Supplement: S4 File — (XLSX) [file pone.0248565.s004.xlsx]

## Sheet: Sheet 1
survey.instance.id
