# Supplementary material for: Development of entrustable professional activities for paediatric intensive care fellows: A national modified Delphi study
Source: PLoS One. 2021 Mar 18;16(3):e0248565. doi: 10.1371/journal.pone.0248565 (PMC7971696; doi:10.1371/journal.pone.0248565)
Supplement: S5 File — (XLSX) [file pone.0248565.s005.xlsx]

## Sheet: Sheet 1
castorid	survey.progress	epa4_r2_core activity	epa4_r2_clear	epa4_r2_text	epa6_r2_core activity	epa6_r2_clear	epa6_r2_text	epa7_r2_core activity	epa7_r2_clear	epa7_r2_text	epa9_r2_core activity	epa9_r2_clear	epa9_r2_text	set_epas_r2	extra_epa_r2	X
100005	100	5	4		5	4		4	4	Bringing bad news correctly is something that requires specific skills. I still miss that here	4	4		4
100006	100	5	4		5	4		5	2	It is still contrived to place parent-child conversation in the same EPA as consultation with other care providers involved. different insights and opinions from various other involved practitioners and from this deduce what is ultimately the best treatment plan for the child, are very different requirements.	5	3	what skills are needed in conflict with parents? And for ethical dilemmas? Add something about knowledge of / respect for cultural and religious background of parents?	4
100009	100	5	4		5	3	"consults timely help if necessary": asks for timely help if necessary	4	4		4	4		4
100010	100	4	4	perhaps add for long-term plan, in combination with requests for consultations and teamwork, that subspecialists already involved with this patient are included in (temporary) deterioration and plans for the future must be (re) discussed before the next deterioration comes?	4	3	You coordinate a treatment with people, a team, etc., or you implement a policy (after coordination or prioritization, etc.). Sentence reads weird. You also do not consult for help, you consult or ask for help. Otherwise, it remains a lot of text, in which in all EPAs is basically the same.	5	5		4	4	I find point 3 dubious. Terminating ICU treatment, yes. The right channels also know how to reach a palliative team, which is possible. But I do not think this in the full breadth of the term is the core activity of an intensivist (in training). So perhaps define the term a little more.	4
100012	100	4	5		5	4		5	5		4	4		4
100013	100	4	4		4	4		4	4		4	4		4
100015	100	2	2		3	3		2	2		2	2		2
100017	100	4	4		4	4		4	4		2	4	Ad 3: must have knowledge of palliative care and the organization of a palliative process. However, this does not have to be applied in practice, that expertise lies with a children's comfort team. So I would make this: can this process run smoothly, by analogy with the description of organ donation in point 4. Here the transplant coordinator has the same role as the KCT	4
100018	100	5	5		5	5	When filling in, remember that there is a difference between the> 90% of gend and loos transports and transport of really sick patients that require you	5	5	now that there are so specific other parties involved: perhaps also legal frameworks within which information can and must be given (e.g. guardian, child safety is paramount, etc.)	5	5		5
100019	100	5	5	N / A	5	5	N / A	5	5	N / A	5	5	N / A	5	N / A
100020	100	5	4		4	4		4	4		5	4	I personally think child abuse is a special mention. I would omit that example, and mention, for example: calamity or serious incident in patient care	4
100021	100	5	4		5	4		5	5		5	5		4	Continue to find it difficult that specific conditions are not listed in an EPA. With the centralization of care around pediatric oncology and the threat of further centralization of, for example, pediatric cardiology, fellows who are trained in centers where these patients are no longer treated, are at risk of missing an essential part of their training. By not processing these disorders as an E…
100022	100	5	5		5	5		5	5		5	5		5
100023	100	5	5		5	5	I would say 'etc.' omit because it already says at least, so it is clear that there is more than these 2 things.	5	5	Again the story etc. Are the fellows obliged to do a sec opinion because that is how it is now! Not so agreed now (> 5 years experience as an intenisivist)	5	5	Quite a list at least, I'm reading this as if every fellow needs to master all of these things, but it seems to me that possibly not every fellow gets to do all aspects in fellowship?	5
100024	100	4	3	point 2. for the Medical Aids Covenant, you must be "competent". Knowledge of this is general as far as I am concerned, as a child intensivist you must be able to use this equipment in a safe and effective way	4	4	again point 2. competent	4	4		4	4	Yes, there is coordination in medical options, but there is a lack of personnel options / logistics / technical options. Managing the department is more like triage of medical demand	4	No, take a good look at the skills required according to standards such as the Medical Devices Covenant
100025	100	4	4		4	4		4	4		4	4		4
100026	100	4	4		4	4		4	4		4	4		4
100027	100	5	5		5	4	"Is aware of ..." I find a strange sentence construction: I assume that you are aware of the fact that you are taking care of a child outside the PICU. I think you need to be aware of the fact that daycare outside the PICU requires different skills and you must then be capable of actual daycare.	5	5		5	5		5
100028	100	4	4	I think it's potential	4	4	I would omit it, etc., in the sense: it includes: care at A&E, transport (internal and external). Perhaps a separate item should be added to this about working at locations outside your hospital with relatively sick children (for example intubation in the periphery, triage of patients and consultations on the ward	4	2	I keep thinking this is a weird EPA. When do you shut it down now? With a good letter? Or just in the last week of your training?	4	2	When do you sign it off? Do you have to have done at least a donation process? Proportionality is sometimes something that you, as a fellow alone, cannot do much about	4
100029	100	4	4		4	3	etc should be defined is the fellow aware of the other environment? It seems clear to me he or she is after all in a different environment. Suggestion: The fellow realizes that the reception takes place in a team other than that known to him or her team and adapts accordingly	4	4		4	4		4
100030	100	5	5		5	5		5	5		5	5		5
100033	100	5	5		5	5		5	5		5	5		5
100036	100	5	4		5	4		5	5		5	5		5	Something about non-technical processing skills? Keeping in mind CRM key points and applying this in our highly complex work environment would be helpful in reducing medical errors. Could be incorporated into all EPAs, but especially the complex ones: 3, and 5 to 9
100038	100	4	4		4	4		4	4		4	4		4
100040	100	5	5		5	5		4	4		4	4	I am missing something about insight into own attitude, ethical conflicts within the fellow himself.	4
100044	100	5	5		5	3	It is important to me that it is clearly stated that the fellow is able to make an assessment of whether the patient's condition is stable (manageable) enough to be transported. belongs at home (eg yes / no ECMO, pediatric cardiothoracic surgery)	5	4		5	5		5
100048	100	5	5		5	5		5	5		5	5		5	No
100050	100	4	4		4	4		4	4		4	4		4
100051	100	5	4		5	4		4	4	is already part of the pediatrics course.	5	5		4	I can no longer view the individual EPAs. Is CPR explicitly stated anywhere? As far as I am concerned, simulation education is an essential and compulsory part of the training, is that mentioned somewhere?
100052	100	5	5	Only thing I wonder is whether boundaries to care should also play a role here, e.g. ((h) recognizes boundaries to care for this category	5	4	I think that point 2 also explicitly states something about knowledge of transport technology.	5	5		5	5		5
100054	100	4	2	The red text starting with: The fellow is not clear to me, it does not say that the underlying disease can also have an effect on (the treatment) of the acute problem	4	4	point 2 of the fellow is linguistically incorrect	4	4		4	4		4
100055	100	5	4		5	5		5	5		5	5		4
100056	100	4	4		5	5		5	4		5	4		4
100057	100	4	4		5	5		4	4		4	4		4
100068	100	2	2	I continue to find the EPAs too vague. Do not describe a few examples, but all situations that meet them, otherwise this will remain too subjective.	5	4		5	4		5	4	Could we call it non-medically substantive complex situations?	4	I continue to find the EPAs 1-5 too vague. Do not describe a few examples, but all situations that meet them otherwise this will remain too subjective.
100074	100	5	5		5	5		5	4		4	4		4
100075	100	5	4		5	4		5	5		5	4		5
100076	100	5	4		5	5		5	5		5	5		5
100077	100	5	5		5	5		5	5		5	5		5
100078	100	5	5		5	5		4	5		5	5		5
100079	100	5	4		5	5		5	4		5	4		4
100081	100	5	5		5	4		4	4		5	5		4
100083	100	4	4		4	2	The aspects of transport are indeed as described above but !! The essence is that the fellow / intensivist in question does not have any backup for any aspect. So it must (!) Be considered to be able to stabilize a totally unstable system / vitally endangered child in all aspects for transport. Given the current developments in the periphery of vital importance for patient and doctor. knowledge o…	4	4		4	4		4
100084	100	5	5		4	4		4	4		4	4		4
100085	100	5	2	well, whether you should call these acute examples relatively simple?	4	4		5	4		4	4		4
100087	100	5	4		5	4		5	4		4	4	Do we also have an EPA in which dealing with medical complications / errors and whether calamities are an item.	4	see my comment to the previous EPA (No. 9)
100089	100	4	4		4	4		4	4		4	4		5
100090	100	4	4		4	4		4	4		5	4		5
100093	100	5	4		5	5		5	5		5	3	If we mention palliative care and organ donation separately, I would certainly describe ethical dilemmas and child abuse in the same terms in this EPA.	5
100094	100	4	4		4	4		4	4		4	4		4
100095	100	4	4		4	4		4	4		4	4		4
		5	4		5	4		5	4		5	4		4
